# Supplementary material for: Gut microbiome transitions across generations in different ethnicities in an urban setting—the HELIUS study
Source: Microbiome. 2023 May 8;11:99. doi: 10.1186/s40168-023-01488-z (PMC10165778; doi:10.1186/s40168-023-01488-z)
Supplement: Supplementary file 7 — Additional file 6: Fig. S5. Boxplots of the top 20 ASVs found in the different machine learning models of the Moroccan (A), Turkish (B), Dutch (C), African Surinamese (D), South-Asian Surinamese (E), and an age model with all ethnicities (F). Significance is based on the FDR-corrected Mann-Whitney U test (asterisks * p-value ≤0.05; **pvalue ≤0.01; ***p-value ≤0.001). [file 40168_2023_1488_MOESM6_ESM.zip]

Archive with 6 entries (6 files):
- Figure_S5A.jpg
- Figure_S5B.jpg
- Figure_S5C.jpg
- Figure_S5D.jpg
- Figure_S5E.jpg
- Figure_S5F.jpg
