# Supplementary material for: Gut microbiome transitions across generations in different ethnicities in an urban setting—the HELIUS study
Source: Microbiome. 2023 May 8;11:99. doi: 10.1186/s40168-023-01488-z (PMC10165778; doi:10.1186/s40168-023-01488-z)
Supplement: Supplementary file 11 — Additional file 10: Fig. S9. Heatmaps depicting different clusters / trophic networks present. The colors of the dendrogram include ASVs that were found in the machine learning model distinguishing the 1st from the 2nd migration generation. The color sidebars depict if the median abundance of the ASV is larger in the 1st or 2nd generation. The heatmap itself consist of Spearman ρ correlation coefficients of ASVs, which are hierarchically clustered and visually split up in different clusters of ASVs, of which the reproducibility is summarized in Tables S6, S7 and S8. The first heatmap is a replica of Fig. 5 which now includes ASV names (A). The other ten heatmaps (B-K) include the 1st and the 2nd generation of each of the five ethnicities. [file 40168_2023_1488_MOESM10_ESM.zip]

Archive with 11 entries (11 files):
- Figure_S9A.jpg
- Figure_S9B.jpg
- Figure_S9C.jpg
- Figure_S9D.jpg
- Figure_S9E.jpg
- Figure_S9F.jpg
- Figure_S9G.jpg
- Figure_S9H.jpg
- Figure_S9I.jpg
- Figure_S9J.jpg
- Figure_S9K.jpg
